# Supplementary material for: Malpractice Claims and Incident Reporting: Two Faces of the Same Coin?
Source: Int J Environ Res Public Health. 2022 Dec 5;19(23):16253. doi: 10.3390/ijerph192316253 (PMC9739332; doi:10.3390/ijerph192316253)
Supplement: Supplementary file 1 [file ijerph-19-16253-s001.zip]

Archive with 2 entries (2 files):
- Supplementary material Table S1.xlsx
- Supplementary material Table S2.xlsx
