# Supplementary material for: Malpractice Claims and Incident Reporting: Two Faces of the Same Coin?
Source: Int J Environ Res Public Health. 2022 Dec 5;19(23):16253. doi: 10.3390/ijerph192316253 (PMC9739332; doi:10.3390/ijerph192316253)
Supplement: Supplementary file 1 [file ijerph-19-16253-s001.zip › Supplementary material Table S1.xlsx]

## Sheet: Supp_mat_1
	Lag
Occurrence month	0	1	2	3	4	5	6	7	8	9	10	11	12	13	14	15	16	17	18	19	20	21	22	23	24	25	26	27	28	29	30	31	32	33	34	35	36	37	38	39	40	41	42	43	44	45	46	47	48
201401	2	5			1									1							1																				1
201402	2		1		1		1		1									2			1										1
201403	5			1	2			3									1									1			1						1											1
201404	2	1		1	1	1				1	1		1											1
201405	1	3	1	1											1		1																				1				1	1
201406	1	2				2				1						1	1	1			2		1																							1
201407	1	1			1	1	1	1				1								2		1
201408	1	2	1					1	1						1	1											1					1		1
201409						1	1			1	1															1							1				1						1
201410		1			1		2	1	4	1			1						1													1						1
201411	3	3	1		1					1	1		3					1							1		1														1
201412	1	2		1									1				1							1			1						1										1	1
201501	1	2						1	1		1		1		1										2
201502	1			1						1		1		1				1					1			1					1
201503	1		1																	2							1												1
201504	3	1				1			2		1		1	1								1					1					1																	1
201505		1	1			1			2												1	1	1										1
201506	4	2					1				1					1	1																1	1	1						1
201507	1	1	1		1						1				2					2				1				1	1								1
201508	2		2	1	1	1								1								1										1																1
201509	1	1		1	1						1			1		1				1
201510	2	1
201511	2	1		1		1							1	1							1																								1	1
201512	1	1	2		1	1	1							1								1			1
201601	1	2			1	1				1	1	2	1					1										1		1												2
201602		1	4		1			1				1		2									1		1									1				1			1
201603				1	2						1			1			1																							1							1
201604		2	1								2				1																																1
201605	2	2	2	1					1			1						1				1						1										1											1
201606	2	2			1	1												1								1																				1
201607	3	2				1	1	1		1														1																			1					1
201608	1	2						1						1		1																												1
201609		1			1		1										1															1																	1
201610	1							1											1														1
201611	1	1	1															1																															1
201612	2	2	1							2			1							1																1
201701		3		1								1		1			1				1						1
201702	1	1				1										1	1								1									1			1									1	1
201703		1			2			1							1						1				1																					1
201704		1				1			2			1			1				1																			1
201705	1	1	3			1	1	1				1								1													1
201706												1	1					1			1		2														1						1
201707						1	1		1	1	1		1					1									1																		1
201708		1												1																		1
201709		1				1								1	1		1												1																		1
201710													1			1		1																													1
201711		2										2				2													1
201712				1						1					1		1		1							1												1
201801	2				3	2	1				1			1
201802			1						1							1						1		1	1									1			1
201803		1			1			1	1			1		1		1	2		1		1														1		1
201804	2									1		1	1			1	1			1																		1	1
201805			1				1		1		1				2		1		1						1	1
201806	1	1	1						1	2																							2
201807	3							1					1		2						1				2										2
201808		1	1							1				1													1
201809						1				1			1		1			3			1
201810	1					1		1		1							1							1					1				2
201811	2				1			1					1		1		1	1			1											1		1	1
201812					1									1	1				1				1								1
201901	3			2	1					1	1							1							1								1
201902		1	1								1	1	1					1	1		1					1				1				1
201903	1	2			1		1		2														2	1				1				1
201904		1										1	1				1			1			1		1					1
201905	1		2		1				1					1
201906	1	1								1		1	1			1					1								1
201907			1		1											1														1			1
201908			1				2						1				1
201909	1		1		1			1			1								1
201910					1		1						1	1	1		1	1		1		1
201911		1			1							1							1					1
201912			1					1								2			1
202001		1			1		2							1			1					1
202002	1	1							1		2					1	1					1
202003	1			1		1			1
202004			1			1		2	1			1		1
202005	1	1								1			1
202006	1	1	1	1							1						1	1
202007	1		1							2			1
202008			1				1								1
202009	2	2					1				2	1			1
202010	1	2	1	1	1					1		1			2
202011	2					1					1		1		1
202012			1		2	2			3			1
202101		1	2	1								1
202102		2	1	1		1
202103		1	1	1		1						1
202104							2	1
202105	3	1		1			1	1
202106		1
202107			1	1
202108		1		2
202109				1
202110
202111	1
202112	1
Total	86	83	45	25	37	29	24	23	28	24	24	24	26	22	23	17	23	20	11	12	15	10	10	8	13	7	8	4	6	4	3	8	12	7	6	1	7	6	2	1	5	3	4	2	2	6	5	2	4
			Triangular two-dimensional matrix showing which divided claims occurred in the same month (rows), and which notification arrived in the same month as the event, one month later, two months later, and so on (columns).
[truncated: 51 more columns]
