# Supplementary material for: Malpractice Claims and Incident Reporting: Two Faces of the Same Coin?
Source: Int J Environ Res Public Health. 2022 Dec 5;19(23):16253. doi: 10.3390/ijerph192316253 (PMC9739332; doi:10.3390/ijerph192316253)
Supplement: Supplementary file 1 [file ijerph-19-16253-s001.zip › Supplementary material Table S2.xlsx]

## Sheet: Supp_mat_2
	Lag
Occurrence Month	0	1	2	3	4	5	6	7	8	9	10	11	12	13	14	15	16	17	18	19	20	21	22	23	24	25	26	27	28	29	30	31	32	33	34	35	36	37	38	39	40	41	42	43	44	45	46	47	48
201401	2	7	7	7	8	8	8	8	8	8	8	8	8	9	9	9	9	9	9	9	10	10	10	10	10	10	10	10	10	10	10	10	10	10	10	10	10	10	10	10	11	11	11	11	11	11	11	11	11
201402	2	2	3	3	4	4	5	5	6	6	6	6	6	6	6	6	6	8	8	8	9	9	9	9	9	9	9	9	9	9	10	10	10	10	10	10	10	10	10	10	10	10	10	10	10	10	10	10	10
201403	5	5	5	6	8	8	8	11	11	11	11	11	11	11	11	11	12	12	12	12	12	12	12	12	12	13	13	13	14	14	14	14	14	14	15	15	15	15	15	15	15	15	15	15	15	16	16	16	16
201404	2	3	3	4	5	6	6	6	6	7	8	8	9	9	9	9	9	9	9	9	9	9	9	10	10	10	10	10	10	10	10	10	10	10	10	10	10	10	10	10	10	10	10	10	10	10	10	10	10
201405	1	4	5	6	6	6	6	6	6	6	6	6	6	6	7	7	8	8	8	8	8	8	8	8	8	8	8	8	8	8	8	8	8	8	8	8	9	9	9	9	10	11	11	11	11	11	11	11	11
201406	1	3	3	3	3	5	5	5	5	6	6	6	6	6	6	7	8	9	9	9	11	11	12	12	12	12	12	12	12	12	12	12	12	12	12	12	12	12	12	12	12	12	12	12	12	13	13	13	13
201407	1	2	2	2	3	4	5	6	6	6	6	7	7	7	7	7	7	7	7	9	9	10	10	10	10	10	10	10	10	10	10	10	10	10	10	10	10	10	10	10	10	10	10	10	10	10	10	10	10
201408	1	3	4	4	4	4	4	5	6	6	6	6	6	6	7	8	8	8	8	8	8	8	8	8	8	8	9	9	9	9	9	10	10	11	11	11	11	11	11	11	11	11	11	11	11	11	11	11	11
201409	0	0	0	0	0	1	2	2	2	3	4	4	4	4	4	4	4	4	4	4	4	4	4	4	4	5	5	5	5	5	5	5	6	6	6	6	7	7	7	7	7	7	8	8	8	8	8	8	8
201410	0	1	1	1	2	2	4	5	9	10	10	10	11	11	11	11	11	11	12	12	12	12	12	12	12	12	12	12	12	12	12	13	13	13	13	13	13	14	14	14	14	14	14	14	14	14	14	14	14
201411	3	6	7	7	8	8	8	8	8	9	10	10	13	13	13	13	13	14	14	14	14	14	14	14	15	15	16	16	16	16	16	16	16	16	16	16	16	16	16	16	17	17	17	17	17	17	17	17	17
201412	1	3	3	4	4	4	4	4	4	4	4	4	5	5	5	5	6	6	6	6	6	6	6	7	7	7	8	8	8	8	8	8	9	9	9	9	9	9	9	9	9	9	10	11	11	11	11	11	11
201501	1	3	3	3	3	3	3	4	5	5	6	6	7	7	8	8	8	8	8	8	8	8	8	8	10	10	10	10	10	10	10	10	10	10	10	10	10	10	10	10	10	10	10	10	10	10	10	10	10
201502	1	1	1	2	2	2	2	2	2	3	3	4	4	5	5	5	5	6	6	6	6	6	7	7	7	8	8	8	8	8	9	9	9	9	9	9	9	9	9	9	9	9	9	9	9	9	9	9	9
201503	1	1	2	2	2	2	2	2	2	2	2	2	2	2	2	2	2	2	2	4	4	4	4	4	4	4	5	5	5	5	5	5	5	5	5	5	5	5	6	6	6	6	6	6	6	6	6	6	6
201504	3	4	4	4	4	5	5	5	7	7	8	8	9	10	10	10	10	10	10	10	10	11	11	11	11	11	12	12	12	12	12	13	13	13	13	13	13	13	13	13	13	13	13	13	13	13	13	13	14
201505	0	1	2	2	2	3	3	3	5	5	5	5	5	5	5	5	5	5	5	5	6	7	8	8	8	8	8	8	8	8	8	8	9	9	9	9	9	9	9	9	9	9	9	9	9	9	9	9	9
201506	4	6	6	6	6	6	7	7	7	7	8	8	8	8	8	9	10	10	10	10	10	10	10	10	10	10	10	10	10	10	10	10	11	12	13	13	13	13	13	13	14	14	14	14	14	14	14	14	14
201507	1	2	3	3	4	4	4	4	4	4	5	5	5	5	7	7	7	7	7	9	9	9	9	10	10	10	10	11	12	12	12	12	12	12	12	12	13	13	13	13	13	13	13	13	13	13	13	13	13
201508	2	2	4	5	6	7	7	7	7	7	7	7	7	8	8	8	8	8	8	8	8	9	9	9	9	9	9	9	9	9	9	10	10	10	10	10	10	10	10	10	10	10	10	10	10	10	10	11	11
201509	1	2	2	3	4	4	4	4	4	4	5	5	5	6	6	7	7	7	7	8	8	8	8	8	8	8	8	8	8	8	8	8	8	8	8	8	8	8	8	8	8	8	8	8	8	8	8	8	8
201510	2	3	3	3	3	3	3	3	3	3	3	3	3	3	3	3	3	3	3	3	3	3	3	3	3	3	3	3	3	3	3	3	3	3	3	3	3	3	3	3	3	3	3	3	3	3	3	3	3
201511	2	3	3	4	4	5	5	5	5	5	5	5	6	7	7	7	7	7	7	7	8	8	8	8	8	8	8	8	8	8	8	8	8	8	8	8	8	8	8	8	8	8	8	8	9	10	10	10	10
201512	1	2	4	4	5	6	7	7	7	7	7	7	7	8	8	8	8	8	8	8	8	9	9	9	10	10	10	10	10	10	10	10	10	10	10	10	10	10	10	10	10	10	10	10	10	10	10	10	10
201601	1	3	3	3	4	5	5	5	5	6	7	9	10	10	10	10	10	11	11	11	11	11	11	11	11	11	11	12	12	13	13	13	13	13	13	13	13	13	13	13	13	15	15	15	15	15	15	15	15
201602	0	1	5	5	6	6	6	7	7	7	7	8	8	10	10	10	10	10	10	10	10	10	11	11	12	12	12	12	12	12	12	12	12	13	13	13	13	14	14	14	15	15	15	15	15	15	15	15	15
201603	0	0	0	1	3	3	3	3	3	3	4	4	4	5	5	5	6	6	6	6	6	6	6	6	6	6	6	6	6	6	6	6	6	6	6	6	6	6	6	7	7	7	7	7	7	7	8	8	8
201604	0	2	3	3	3	3	3	3	3	3	5	5	5	5	6	6	6	6	6	6	6	6	6	6	6	6	6	6	6	6	6	6	6	6	6	6	6	6	6	6	6	6	6	6	6	6	7	7	7
201605	2	4	6	7	7	7	7	7	8	8	8	9	9	9	9	9	9	10	10	10	10	11	11	11	11	11	11	12	12	12	12	12	12	12	12	12	12	13	13	13	13	13	13	13	13	13	13	13	14
201606	2	4	4	4	5	6	6	6	6	6	6	6	6	6	6	6	6	7	7	7	7	7	7	7	7	8	8	8	8	8	8	8	8	8	8	8	8	8	8	8	8	8	8	8	8	9	9	9	9
201607	3	5	5	5	5	6	7	8	8	9	9	9	9	9	9	9	9	9	9	9	9	9	9	10	10	10	10	10	10	10	10	10	10	10	10	10	10	10	10	10	10	10	11	11	11	11	11	12	12
201608	1	3	3	3	3	3	3	4	4	4	4	4	4	5	5	6	6	6	6	6	6	6	6	6	6	6	6	6	6	6	6	6	6	6	6	6	6	6	6	6	6	6	6	7	7	7	7	7	7
201609	0	1	1	1	2	2	3	3	3	3	3	3	3	3	3	3	4	4	4	4	4	4	4	4	4	4	4	4	4	4	4	5	5	5	5	5	5	5	5	5	5	5	5	5	5	5	5	5	6
201610	1	1	1	1	1	1	1	2	2	2	2	2	2	2	2	2	2	2	3	3	3	3	3	3	3	3	3	3	3	3	3	3	4	4	4	4	4	4	4	4	4	4	4	4	4	4	4	4	4
201611	1	2	3	3	3	3	3	3	3	3	3	3	3	3	3	3	3	4	4	4	4	4	4	4	4	4	4	4	4	4	4	4	4	4	4	4	4	4	4	4	4	4	4	4	4	4	4	4	5
201612	2	4	5	5	5	5	5	5	5	7	7	7	8	8	8	8	8	8	8	9	9	9	9	9	9	9	9	9	9	9	9	9	9	9	9	10	10	10	10	10	10	10	10	10	10	10	10	10	10
201701	0	3	3	4	4	4	4	4	4	4	4	5	5	6	6	6	7	7	7	7	8	8	8	8	8	8	9	9	9	9	9	9	9	9	9	9	9	9	9	9	9	9	9	9	9	9	9	9	9
201702	1	2	2	2	2	3	3	3	3	3	3	3	3	3	3	4	5	5	5	5	5	5	5	5	6	6	6	6	6	6	6	6	6	7	7	7	8	8	8	8	8	8	8	8	8	9	10	10	10
201703	0	1	1	1	3	3	3	4	4	4	4	4	4	4	5	5	5	5	5	5	6	6	6	6	7	7	7	7	7	7	7	7	7	7	7	7	7	7	7	7	7	7	7	7	7	8	8	8	8
201704	0	1	1	1	1	2	2	2	4	4	4	5	5	5	6	6	6	6	7	7	7	7	7	7	7	7	7	7	7	7	7	7	7	7	7	7	7	8	8	8	8	8	8	8	8	8	8	8	8
201705	1	2	5	5	5	6	7	8	8	8	8	9	9	9	9	9	9	9	9	10	10	10	10	10	10	10	10	10	10	10	10	10	11	11	11	11	11	11	11	11	11	11	11	11	11	11	11	11	11
201706	0	0	0	0	0	0	0	0	0	0	0	1	2	2	2	2	2	3	3	3	4	4	6	6	6	6	6	6	6	6	6	6	6	6	6	6	7	7	7	7	7	7	8	8	8	8	8	8	8
201707	0	0	0	0	0	1	2	2	3	4	5	5	6	6	6	6	6	7	7	7	7	7	7	7	7	7	8	8	8	8	8	8	8	8	8	8	8	8	8	8	8	8	8	8	9	9	9	9	9
201708	0	1	1	1	1	1	1	1	1	1	1	1	1	2	2	2	2	2	2	2	2	2	2	2	2	2	2	2	2	2	2	3	3	3	3	3	3	3	3	3	3	3	3	3	3	3	3	3	3
201709	0	1	1	1	1	2	2	2	2	2	2	2	2	3	4	4	5	5	5	5	5	5	5	5	5	5	5	5	6	6	6	6	6	6	6	6	6	6	6	6	6	6	6	6	6	6	7	7	7
201710	0	0	0	0	0	0	0	0	0	0	0	0	1	1	1	2	2	3	3	3	3	3	3	3	3	3	3	3	3	3	3	3	3	3	3	3	3	3	3	3	3	3	3	3	3	3	4	4	4
201711	0	2	2	2	2	2	2	2	2	2	2	4	4	4	4	6	6	6	6	6	6	6	6	6	6	6	6	6	7	7	7	7	7	7	7	7	7	7	7	7	7	7	7	7	7	7	7	7	7
201712	0	0	0	1	1	1	1	1	1	2	2	2	2	2	3	3	4	4	5	5	5	5	5	5	5	6	6	6	6	6	6	6	6	6	6	6	6	7	7	7	7	7	7	7	7	7	7	7	7
201801	2	2	2	2	5	7	8	8	8	8	9	9	9	10	10	10	10	10	10	10	10	10	10	10	10	10	10	10	10	10	10	10	10	10	10	10	10	10	10	10	10	10	10	10	10	10	10	10	10
201802	0	0	1	1	1	1	1	1	2	2	2	2	2	2	2	3	3	3	3	3	3	4	4	5	6	6	6	6	6	6	6	6	6	7	7	7	8	8	8	8	8	8	8	8	8	8	8	8	8
201803	0	1	1	1	2	2	2	3	4	4	4	5	5	6	6	7	9	9	10	10	11	11	11	11	11	11	11	11	11	11	11	11	11	11	12	12	13	13	13	13	13	13	13	13	13	13	13	13	13
201804	2	2	2	2	2	2	2	2	2	3	3	4	5	5	5	6	7	7	7	8	8	8	8	8	8	8	8	8	8	8	8	8	8	8	8	8	8	9	10	10	10	10	10	10	10	10	10	10
201805	0	0	1	1	1	1	2	2	3	3	4	4	4	4	6	6	7	7	8	8	8	8	8	8	9	10	10	10	10	10	10	10	10	10	10	10	10	10	10	10	10	10	10	10	10	10	10
201806	1	2	3	3	3	3	3	3	4	6	6	6	6	6	6	6	6	6	6	6	6	6	6	6	6	6	6	6	6	6	6	6	8	8	8	8	8	8	8	8	8	8	8	8	8	8
201807	3	3	3	3	3	3	3	4	4	4	4	4	5	5	7	7	7	7	7	7	8	8	8	8	10	10	10	10	10	10	10	10	10	10	12	12	12	12	12	12	12	12	12	12	12
201808	0	1	2	2	2	2	2	2	2	3	3	3	3	4	4	4	4	4	4	4	4	4	4	4	4	4	5	5	5	5	5	5	5	5	5	5	5	5	5	5	5	5	5	5
201809	0	0	0	0	0	1	1	1	1	2	2	2	3	3	4	4	4	7	7	7	8	8	8	8	8	8	8	8	8	8	8	8	8	8	8	8	8	8	8	8	8	8	8
201810	1	1	1	1	1	2	2	3	3	4	4	4	4	4	4	4	5	5	5	5	5	5	5	6	6	6	6	6	7	7	7	7	9	9	9	9	9	9	9	9	9	9
201811	2	2	2	2	3	3	3	4	4	4	4	4	5	5	6	6	7	8	8	8	9	9	9	9	9	9	9	9	9	9	9	10	10	11	12	12	12	12	12	12	12
201812	0	0	0	0	1	1	1	1	1	1	1	1	1	2	3	3	3	3	4	4	4	4	5	5	5	5	5	5	5	5	6	6	6	6	6	6	6	6	6	6
201901	3	3	3	5	6	6	6	6	6	7	8	8	8	8	8	8	8	9	9	9	9	9	9	9	10	10	10	10	10	10	10	10	11	11	11	11	11	11	11
201902	0	1	2	2	2	2	2	2	2	2	3	4	5	5	5	5	5	6	7	7	8	8	8	8	8	9	9	9	9	10	10	10	10	11	11	11	11	11
201903	1	3	3	3	4	4	5	5	7	7	7	7	7	7	7	7	7	7	7	7	7	7	9	10	10	10	10	11	11	11	11	12	12	12	12	12	12
201904	0	1	1	1	1	1	1	1	1	1	1	2	3	3	3	3	4	4	4	5	5	5	6	6	7	7	7	7	7	8	8	8	8	8	8	8
201905	1	1	3	3	4	4	4	4	5	5	5	5	5	6	6	6	6	6	6	6	6	6	6	6	6	6	6	6	6	6	6	6	6	6	6
201906	1	2	2	2	2	2	2	2	2	3	3	4	5	5	5	6	6	6	6	6	7	7	7	7	7	7	7	7	8	8	8	8	8	8
201907	0	0	1	1	2	2	2	2	2	2	2	2	2	2	2	3	3	3	3	3	3	3	3	3	3	3	3	3	3	4	4	4	5
201908	0	0	1	1	1	1	3	3	3	3	3	3	4	4	4	4	5	5	5	5	5	5	5	5	5	5	5	5	5	5	5	5
201909	1	1	2	2	3	3	3	4	4	4	5	5	5	5	5	5	5	5	6	6	6	6	6	6	6	6	6	6	6	6	6
201910	0	0	0	0	1	1	2	2	2	2	2	2	3	4	5	5	6	7	7	8	8	9	9	9	9	9	9	9	9	9
201911	0	1	1	1	2	2	2	2	2	2	2	3	3	3	3	3	3	3	4	4	4	4	4	5	5	5	5	5	5
201912	0	0	1	1	1	1	1	2	2	2	2	2	2	2	2	4	4	4	5	5	5	5	5	5	5	5	5	5
202001	0	1	1	1	2	2	4	4	4	4	4	4	4	5	5	5	6	6	6	6	6	7	7	7	7	7	7
202002	1	2	2	2	2	2	2	2	3	3	5	5	5	5	5	6	7	7	7	7	7	8	8	8	8	8
202003	1	1	1	2	2	3	3	3	4	4	4	4	4	4	4	4	4	4	4	4	4	4	4	4	4
202004	0	0	1	1	1	2	2	4	5	5	5	6	6	7	7	7	7	7	7	7	7	7	7	7
202005	1	2	2	2	2	2	2	2	2	3	3	3	4	4	4	4	4	4	4	4	4	4	4
202006	1	2	3	4	4	4	4	4	4	4	5	5	5	5	5	5	6	7	7	7	7	7
202007	1	1	2	2	2	2	2	2	2	4	4	4	5	5	5	5	5	5	5	5	5
202008	0	0	1	1	1	1	2	2	2	2	2	2	2	2	3	3	3	3	3	3
202009	2	4	4	4	4	4	5	5	5	5	7	8	8	8	9	9	9	9	9
202010	1	3	4	5	6	6	6	6	6	7	7	8	8	8	10	10	10	10
202011	2	2	2	2	2	3	3	3	3	3	4	4	5	5	6	6	6
202012	0	0	1	1	3	5	5	5	8	8	8	9	9	9	9	9
202101	0	1	3	4	4	4	4	4	4	4	4	5	5	5	5
202102	0	2	3	4	4	5	5	5	5	5	5	5	5	5
202103	0	1	2	3	3	4	4	4	4	4	4	5	5
202104	0	0	0	0	0	0	2	3	3	3	3	3
202105	3	4	4	5	5	5	6	7	7	7	7
202106	0	1	1	1	1	1	1	1	1	1
202107	0	0	1	2	2	2	2	2	2
202108	0	1	1	3	3	3	3	3
202109	0	0	0	1	1	1	1
202110	0	0	0	0	0	0
202111	1	1	1	1	1
202112	1	1	1	1
Development Factor		1.96512	1.26627	1.11682	1.15546	1.10584	1.07921	1.07055	1.08092	1.06452	1.06076	1.05825	1.06005	1.04846	1.04883	1.03476	1.04628	1.03891	1.02099	1.02281	1.02804	1.01835	1.01825	1.01444	1.02342	1.01241	1.01421	1.00709	1.01066	1.00709	1.00537	1.01439	1.02147	1.01237	1.01062	1.00177	1.01254	1.01085	1.00365	1.00186	1.00936	1.00569	1.00768	1.00387	1.00389	1.0119	1.00996	1.00402	1.00818
IBNR Factor		10.526	4.86532	3.63196	3.14744	2.58942	2.24588	2.00765	1.80944	1.59911	1.44159	1.30173	1.17503	1.05183	0.956996	0.865881	0.803193	0.723436	0.658888	0.62478	0.58854	0.545216	0.517374	0.490181	0.468969	0.435348	0.417752	0.397888	0.388044	0.373407	0.363735	0.356456	0.337215	0.309112	0.29312	0.279532	0.277271	0.261447	0.247907	0.243369	0.241067	0.229554	0.222594	0.213279	0.208604	0.203919	0.189755	0.178022	0.173301
			Run-off matrix
[truncated: 50 more columns]
